# Supplementary material for: Differences of Gut Microbiota in the Freshwater Blackworm (Lumbriculus variegatus: Oligochaeta) in Two Different Habitat Conditions
Source: Int J Environ Res Public Health. 2021 Sep 29;18(19):10298. doi: 10.3390/ijerph181910298 (PMC8508024; doi:10.3390/ijerph181910298)
Supplement: Supplementary file 1 [file ijerph-18-10298-s001.zip]

Archive with 1 entries (1 files):
- ijerph-1354904-supplementary.pdf
